# Supplementary material for: Diet-Wide Association Study for the Incidence of Type 2 Diabetes Mellitus in Community-Dwelling Adults Using the UK Biobank Data
Source: Nutrients. 2023 Dec 28;16(1):103. doi: 10.3390/nu16010103 (PMC10780379; doi:10.3390/nu16010103)
Supplement: Supplementary file 1 [file nutrients-16-00103-s001.zip]

Archive with 1 entries (1 files):
- nutrients-2673200-supplementary.pdf
